# Supplementary material for: Low-Cost FPGA-Based Electronic Control Unit for Vehicle Control Systems
Source: Sensors (Basel). 2019 Apr 17;19(8):1834. doi: 10.3390/s19081834 (PMC6515210; doi:10.3390/s19081834)
Supplement: Supplementary file 1 [file sensors-19-01834-s001.zip]

Archive with 3 entries (3 files):
- TCS_FUZZY.mp4
- TCS_OFF.mp4
- TCS_PI.mp4
